# Supplementary material for: Assessing Lymphatic Uptake of Lipids Using Magnetic Resonance Imaging: A Feasibility Study in Healthy Human Volunteers with Potential Application for Tracking Lymph Node Delivery of Drugs and Formulation Excipients
Source: Pharmaceutics. 2021 Aug 27;13(9):1343. doi: 10.3390/pharmaceutics13091343 (PMC8470042; doi:10.3390/pharmaceutics13091343)
Supplement: Supplementary file 1 [file pharmaceutics-13-01343-s001.zip]

Archive with 1 entries (1 files):
- pharmaceutics-1299019-supplementary.pdf
